# Supplementary material for: The Transcriptional Repressive Activity of KRAB Zinc Finger Proteins Does Not Correlate with Their Ability to Recruit TRIM28
Source: PLoS One. 2016 Sep 22;11(9):e0163555. doi: 10.1371/journal.pone.0163555 (PMC5033580; doi:10.1371/journal.pone.0163555)
Supplement: S2 Table — (XLSX) [file pone.0163555.s005.xlsx]

## Sheet: Sheet1
Construct name	cDNA clone	cloning strategy	primers
LUCIFERASE REPORTER ASSAYS
pcDNA3.1-Gal4DBD-ZFP568 WT		EcoRI fragment from pGBKT7-ZFP568
pcDNA3.1-Gal4DBD-ZFP568 KRAB1 L-P		SD mutagenesis from pcDNA3.1-Gal4DBD-ZFP568 WT	GTTGCTGTAGGTCTCCGGCATCACATCTCGGTA, TACCGAGATGTGATGCCGGAGACCTACAGCAAC
pcDNA3.1-Gal4DBD-ZFP568 KRAB2 L-P		SD mutagenesis from pcDNA3.1-Gal4DBD-ZFP568 WT	TCTGTGACCGAGCTGTGATGCCGGATAACTACAGCAACCTG, CAGGTTGCTGTAGTTATCCGGCATCACAGCTCGGTACAGA
pcDNA3.1-Gal4DBD-ZFP568 KRAB1 L-P KRAB2 L-P		SD mutagenesis from pcDNA3.1-Gal4DBD-ZFP568 KRAB1 L-P	TCTGTGACCGAGCTGTGATGCCGGATAACTACAGCAACCTG, CAGGTTGCTGTAGTTATCCGGCATCACAGCTCGGTACAGA
pcDNA3.1-Gal4DBD-ZFP568 KRAB1 DV-AA		SD mutagenesis from pcDNA3.1-Gal4DBD-ZFP568 WT	AACAGTGACATTCAAGGCTGCGGCTGTGGACCTCACAC, GTGTGAGGTCCACAGCCGCAGCCTTGAATGTCACTGTT
pcDNA3.1-Gal4DBD-ZFP568 KRAB2 DV-AA		SD mutagenesis from pcDNA3.1-Gal4DBD-ZFP568 WT	AGGATCTGAGGTTCGAGGCTGCGGTCATTTACTTCTCTCT, AGAGAGAAGTAAATGACCGCAGCCTCGAACCTCAGATCCT
pcDNA3.1-Gal4DBD-ZFP568 ΔKRAB2		Deletion of KRAB2 using KpnI PCR fragment from pcDNA3.1-Gal4DBD-ZFP568 WT	TTAGGTACCGCCTGGTCCTGTCTTCTTCTT, TTAGGTACCTTTTTAAGGACATGGCCAAGGA
pcDNA3.1-Gal4DBD-ZFP568 ΔKRAB1		Deletion of KRAB1 using KpnI PCR fragment from pcDNA3.1-Gal4DBD-ZFP568 WT	TTAGGTACCTCCTTAAAGGCAAAACTCTTCA, TTAGGTACCAGAAGCCAAGGACAGTTCCA
pcDNA3.1-Gal4DBD-ZFP568 KRAB1 KRAB1		KpnI restriction PCR fragment from pcDNA3.1-Gal4DBD-ZFP568 WT into pcDNA3.1-Gal4DBD-ZFP568 ΔKRAB2	ttaggtacctCGCCAGGAAGAAGAAGACAG, ttaggtaccTCCTTAAAGGCAAAACTCTTCA
pcDNA3.1-Gal4DBD-ZFP568 KRAB2 KRAB2		KpnI restriction PCR fragment from pcDNA3.1-Gal4DBD-ZFP568 WT into pcDNA3.1-Gal4DBD-ZFP568 ΔKRAB1	ttaggtaccttTTTAAGGACATGGCCAAGGA, ttaggtaccttTTGGCTTCTGTCCTAGACACC
pcDNA3.1-Gal4DBD-ZFP809 WT	Open Biosystems
pcDNA3.1-Gal4DBD-ZFP809 KRAB L-P		SD mutagenesis from pcDNA3.1-Gal4DBD-ZFP809 WT	CTGTACAGGGATGTGATGCCGGAAACCTACAGCAGCCTGG, CCAGGCTGCTGTAGGTTTCCGGCATCACATCCCTGTACAG
pcDNA3.1-Gal4DBD-KRAB1 K4E ΔKRAB2		SD mutagenesis from pcDNA3.1-Gal4DBD-ZFP568 ΔKRAB2	caaaaacagtgacattcgaggatgtggctgtggac, gtccacagccacatcctcgaatgtcactgtttttg
pcDNA3.1-Gal4DBD-KRAB1 Q12L ΔKRAB2		SD mutagenesis from pcDNA3.1-Gal4DBD-ZFP568 ΔKRAB2	tgtggacctcacactggaggaatggcagc, gctgccattcctccagtgtgaggtccaca
pcDNA3.1-Gal4DBD-KRAB1 Q22H ΔKRAB2		SD mutagenesis from pcDNA3.1-Gal4DBD-ZFP568 ΔKRAB2	gcagcaaatgaagcctgctcacagggctttgtac, gtacaaagccctgtgagcaggcttcatttgctgc
pcDNA3.1-Gal4DBD-KRAB1 D28A ΔKRAB2		SD mutagenesis from pcDNA3.1-Gal4DBD-ZFP568 ΔKRAB2	gggctttgtaccgagctgtgatgctggagac, gtctccagcatcacagctcggtacaaagccc
pcDNA3.1-Gal4DBD-KRAB1 E32D ΔKRAB2		SD mutagenesis from pcDNA3.1-Gal4DBD-ZFP568 ΔKRAB2	cgagatgtgatgctggacacctacagcaacc, ggttgctgtaggtgtccagcatcacatctcg
pcDNA3.1-Gal4DBD-ZFP69 WT		EcoRI restriction PCR fragment from cDNA clone into pcDNA3.1-Gal4DBD alone vector	ttagaattcttGGACATTGCCGTGGACTTAT, taagaattcTCAAGGTTACTCGAGTCCTGAA
pcDNA3.1-Gal4DBD-ZFP617 WT		NotI restriction PCR fragment from cDNA clone into pcDNA3.1-Gal4DBD alone vector	ttagcggccgcttCTGTTCCGGAGCCTCTGTG, taagcggccgcTCTTTCCAGTGTCAGCTATGTCA
pcDNA3.1-Gal4DBD-ZFP446 WT		EcoRI restriction PCR fragment from cDNA clone into pcDNA3.1-Gal4DBD alone vector	ttagaattcttCCCTCTGTCACCTCCAAAAA, taagaattcATGGGCACCTTTTGGTAGAA
pcDNA3.1-Gal4DBD-ZFP496 WT		NotI restriction PCR fragment from cDNA clone into pcDNA3.1-Gal4DBD alone vector	ttagcggccgcttCCATCAAATCCCATCATGC, taagcggccgcCCTGGGTTTTGGCACA
pcDNA3.1-Gal4DBD-ZFP68 WT		NotI restriction PCR fragment from cDNA clone into pcDNA3.1-Gal4DBD alone vector	ttagcggccgctAGGACGCTCCATGTCCTG, taagcggccgcAATCACAGGGTCCC
pcDNA3.1-Gal4DBD-ZFP112 WT		EcoRI restriction PCR fragment from cDNA clone into pcDNA3.1-Gal4DBD alone vector	ttagaattcttCCTTGTTCCGTTCCTTTCAG, taagaattcGTTCTTGGTTCTCCGCCATA
pcDNA3.1-Gal4DBD-ZFP61 WT		NotI restriction PCR fragment from cDNA clone into pcDNA3.1-Gal4DBD alone vector	ttagcggccgctACCTCCTGGAAGGAAGGGTA, taagcggccgcCGAGTCTTTTCAAGCACTATTTT
pcDNA3.1-Gal4DBD-ZFP819 WT		NotI restriction PCR fragment from cDNA clone into pcDNA3.1-Gal4DBD alone vector	ttagcggccgcACATGGCTGCTGACATGAAT, taagcggccgcTGAGCAAACAACTGCACA
pcDNA3.1-Gal4DBD-ZFP13 WT		EcoRI restriction PCR fragment from cDNA clone into pcDNA3.1-Gal4DBD alone vector	ttagaattcTTGCTGTTTTTCCTGGCTCT, taagaattcCCTGGGTGTTCTCACTGCTC
YEAST TWO HYBRID ASSAYS
pGBKT7-ZFP568 WT	Open Biosystems	EcoRI restriction PCR fragment from cDNA clone into pGBKT7 vector	AATTGTCGACACCCAGCCTTGAAATACCAG, AATTGTCGACTGTTATCCACCACAGGGTTTT
pGBKT7-ZFP568 KRAB1 L-P		SD mutagenesis from pGBKT7-ZFP568 WT	GTTGCTGTAGGTCTCCGGCATCACATCTCGGTA, TACCGAGATGTGATGCCGGAGACCTACAGCAAC
pGBKT7-ZFP568 KRAB2 L-P		SD mutagenesis from pGBKT7-ZFP568 WT	TCTGTGACCGAGCTGTGATGCCGGATAACTACAGCAACCTG, CAGGTTGCTGTAGTTATCCGGCATCACAGCTCGGTACAGA
pGBKT7-ZFP568 KRAB1 L-P KRAB2 L-P		SD mutagenesis from pGBKT7-ZFP568 KRAB1 L-P	TCTGTGACCGAGCTGTGATGCCGGATAACTACAGCAACCTG, CAGGTTGCTGTAGTTATCCGGCATCACAGCTCGGTACAGA
pGBKT7-ZFP568 ZF		EcoRI restriction PCR fragment from cDNA clone into pGBKT7 vector	AATTGTCGACGTAAGGCAAAGGCCAGTGAG, AATTGTCGACTGTTATCCACCACAGGGTTTT
pGBKT7-ZFP568 KRAB1 DV-AA		EcoRI digest from pcDNA3.1-Gal4DBD-ZFP568 KRAB1DVAA into pGBKT7
pGBKT7-ZFP568 KRAB2 DV-AA		EcoRI digest from pcDNA3.1-Gal4DBD-ZFP568 KRAB2DVAA into pGBKT7
pGBKT7-ZFP568 ΔKRAB2		EcoRI digest from pcDNA3.1-Gal4DBD-ZFP568 KRAB1-ZF into pGBKT7
pGBKT7-ZFP568 ΔKRAB1		EcoRI digest from pcDNA3.1-Gal4DBD-ZFP568 KRAB2-ZF into pGBKT7
pGBKT7-ZFP568 KRAB1 KRAB1		EcoRI digest from pcDNA3.1-Gal4DBD-ZFP568 KRAB1KRAB1-ZF into pGBKT7
pGBKT7-ZFP568 KRAB2 KRAB2		EcoRI digest from pcDNA3.1-Gal4DBD-ZFP568 KRAB2KRAB2-ZF into pGBKT7
pGBKT7-ZFP809 WT		EcoRI digest from pcDNA3.1-Gal4DBD-ZFP809 WT into pGBKT7 vector	TTAGAATTCTCGGAGACCGAGTCACAGG, TAAGAATTCGCAGAGAACACACTGGGGATA
pGBKT7-ZFP809 KRAB L-P		EcoRI digest from pcDNA3.1-Gal4DBD-ZFP809 KRAB L-P into pGBKT7 vector
pGBKT7-ZFP69 WT		EcoRI restriction PCR fragment from cDNA clone into pGBKT7 vector	ttagaattcttGGACATTGCCGTGGACTTAT, taagaattcTCAAGGTTACTCGAGTCCTGAA
pGBKT7-ZFP617 WT		NotI restriction PCR fragment from cDNA clone into pGBKT7 vector	ttagcggccgctCTGTTCCGGAGCCTCTGTG, taagcggccgcTCTTTCCAGTGTCAGCTATGTCA
pGBKT7-ZFP446 WT		EcoRI restriction PCR fragment from cDNA clone into pGBKT7 vector	ttagaattcttCCCTCTGTCACCTCCAAAAA, taagaattcATGGGCACCTTTTGGTAGAA
pGBKT7-ZFP496 WT		NotI restriction PCR fragment from cDNA clone into pGBKT7 vector	ttagcggccgctCCATCAAATCCCATCATGC, taagcggccgcCCTGGGTTTTGGCACA
pGBKT7-ZFP68 WT		NotI restriction PCR fragment from cDNA clone into pGBKT7 vector	ttagcggccgcAGGACGCTCCATGTCCTG, taagcggccgcAATCACAGGGTCCC
pGBKT7-ZFP112 WT		EcoRI restriction PCR fragment from cDNA clone into pGBKT7 vector	ttagaattcttCCTTGTTCCGTTCCTTTCAG, taagaattcGTTCTTGGTTCTCCGCCATA
pGBKT7-ZFP61 WT		NotI restriction PCR fragment from cDNA clone into pGBKT7 vector	ttagcggccgcACCTCCTGGAAGGAAGGGTA, taagcggccgcCGAGTCTTTTCAAGCACTATTTT
pGBKT7-ZFP819 WT		NotI restriction PCR fragment from cDNA clone into pGBKT7 vector	ttagcggccgcttACATGGCTGCTGACATGAAT, taagcggccgcTGAGCAAACAACTGCACA
pGBKT7-ZFP13 WT		EcoRI restriction PCR fragment from cDNA clone into pGBKT7 vector	ttagaattcTTGCTGTTTTTCCTGGCTCT, taagaattcCCTGGGTGTTCTCACTGCTC
